# Supplementary material for: Environmental DNA concentrations vary greatly across productive and degradative conditions, with implications for the precision of population estimates
Source: Sci Rep. 2024 Jul 29;14:17392. doi: 10.1038/s41598-024-66732-4 (PMC11286860; doi:10.1038/s41598-024-66732-4)
Supplement: Supplementary file 2 — Supplementary Dataset. [file 41598_2024_66732_MOESM2_ESM.xlsx]

## Sheet: README
Supplemental Data for:
Environmental DNA concentrations vary greatly across productive and degradative conditions, with implications for the precision of population estimates
Meghan B Parsley, Erica J Crespi, Tracy AG Rittenhouse, Jesse L Brunner, Caren S Goldberg
Headings in the next tab are as follows:
mesocosm	Mesocosm ID
sampling	Sampling time point
LISY_eDNA100mL	Wood frog eDNA copies/100mL
RV_eDNA100mL	Ranavirus eDNA copies/100mL
water_volume	Water volume in mesocosm at time of sampling
temp	Water temperature in mesocosm at time of samplingv(degrees C)
conductivity	Specific conductivity in mesocosm at time of sampling (uS/cm)
salinity	Salinity treatment (S=high salinity, L=low salinity)
tempAE	Temperature treatment (A=ambient, E=elevated)
rana	Ranavirus treatment (C=control, R=ranavirus)
population	Population size in mesocosm at time of sampling
alive	Number of tadpoles alive at time of sampling (of total population size)
dead	Number of dead tadpoles present at time of sampling (of total population size)
gosner	Average Gosner stage of tadpoles present in mesocosm (only for sampling time point 1)

## Sheet: Production_Metadata
mesocosm	sampling	LISY_eDNA100mL	RV_eDNA100mL	water_volume	temp	conductivity	salinity	tempAE	rana	population	alive	dead	gosner
2	1	19987.9	0	160.88	18.13	1.898	S	E	C	45	45	0	37.8
3	1	48708.1	0	157.726	18.25	1.878	S	E	C	53	53	0	37.35
4	1	34548.3	0	154.571	11.8	0.0835	L	A	C	46	46	0	34.25
5	1	23563.2	0	151.417	18.81	0.0841	L	E	C	52	52	0	37.6
6	1	143747	0	148.262	18.75	0.0864	L	E	C	58	58	0	36.4
7	1	149697	0	138.799	11.6	0.0807	L	A	C	44	44	0	30.5
8	1	48180.3	0	154.571	11.7	1.862	S	A	C	33	33	0	33.6
11	1	134478	0	129.335	20.31	0.1131	L	E	C	48	48	0	40
12	1	25808.5	0	154.571	19.56	0.1058	L	E	C	43	43	0	38.95
13	1	11866.1	0	151.417	18.75	1.946	S	E	C	51	51	0	38.05
14	1	57780	0	148.262	12.2	0.0381	S	A	C	40	40	0	33.7
16	1	9139.04	0	157.726	15.56	1.692	S	A	C	46	46	0	39.95
17	1	40480.7	0	151.417	16.12	0.0815	L	A	C	47	47	0	33.5
18	1	13522.2	0	148.262	19.25	1.654	S	E	C	50	50	0	39
19	1	67618.8	0	154.571	11.7	1.943	S	A	C	39	39	0	32.3
20	1	35682	0	151.417	11.8	0.0888	L	A	C	49	49	0	33.5
21	1	38013.7	0	154.571	11.6	0.0573	L	A	C	48	48	0	32.9
22	1	34492	0	154.571	11.5	0.866	S	A	C	33	32	1	33.05
23	1	42572.1	0	148.262	11.6	1.776	S	A	C	47	47	0	31.15
24	1	47778.8	0	148.262	11.9	0.0686	L	A	C	52	52	0	31.5
25	1	23493.9	0	157.726	11.5	0.1068	L	A	C	48	47	1	27.1
27	1	66804.1	0	141.953	20.37	1.896	S	E	C	51	51	0	39.4
28	1	10372.2	0	151.417	20.31	0.0842	L	E	C	44	44	0	38.75
29	1	16072.2	0	151.417	20.75	0.0705	L	E	C	49	49	0	39.7
30	1	18882.3	0	164.035	12.2	0.489	S	A	C	46	46	0	30.15
32	1	4663.22	0	151.417	20.37	0.1079	L	E	C	36	36	0	38.8
33	1	8881.94	0	154.571	20.19	1.924	S	E	C	52	52	0	37.45
34	1	54621.9	0	160.88	20.06	0.0616	L	E	C	51	51	0	37.35
35	1	71747.7	0	151.417	11.5	1.195	S	A	C	42	42	0	32.85
36	1	390850	0	154.571	11.5	1.458	S	A	C	56	55	1	30.45
38	1	80917.8	0	151.417	11.7	0.0668	L	A	C	43	43	0	31.5
40	1	15385.6	0	151.417	12.9	0.0765	L	A	C	49	49	0	30.2
41	1	17858.4	0	145.108	12.7	0.0252	L	A	C	53	53	0	30.45
43	1	10816.3	0	148.262	21.19	1.675	S	E	C	59	59	0	38
44	1	11501.9	0	154.571	20.62	1.118	S	E	C	49	49	0	37.3
45	1	14925	0	151.417	17.87	0.0876	L	A	C	56	56	0	37.6
48	1	49465.1	0	157.726	18.44	0.0877	L	A	C	51	51	0	36.8
49	1	6439.52	0	151.417	21.19	0.0517	L	E	C	42	42	0	39.7
50	1	5216.96	0	148.262	21.06	1.923	S	E	C	41	41	0	39.3
51	1	17252.9	0	151.417	12.8	2.042	S	A	C	49	49	0	33.6
52	1	42999.5	0	154.571	13.1	0.868	S	A	C	56	56	0	31.05
53	1	45998.7	0	151.417	12.8	0.047	S	A	C	49	49	0	32.15
54	1	23870.7	0	154.571	13	0.0703	L	A	C	39	39	0	29.85
55	1	12535.4	0	151.417	13.7	1.14	S	A	C	33	33	0	29.25
56	1	16622	0	145.108	13.6	0.822	S	A	C	33	32	1	30.65
57	1	29903	0	154.571	13.8	0.0831	L	A	C	50	50	0	30.55
58	1	8917.14	0	145.108	14	0.818	S	A	C	51	51	0	29.35
59	1	19213.9	0	148.262	21.6	1.977	S	E	C	30	30	0	37.35
60	1	12120.5	0	148.262	21.5	1.982	S	E	C	55	55	0	38.25
61	1	5691.65	0	151.417	22	0.0974	L	E	C	49	49	0	38.85
62	1	2627.12	0	157.726	22.5	1.865	S	E	C	53	53	0	37.95
64	1	93650.2	0	160.88	22.4	0.0833	L	E	C	50	50	0	35.95
65	1	18949.5	0	148.262	22	1.905	S	E	C	50	50	1	38.35
66	1	28678.8	0	164.035	22.2	0.0772	L	E	C	48	48	0	36.75
67	1	51566.2	0	154.571	13.1	0.0675	L	A	C	48	48	0	30
68	1	21649.4	0	138.799	13.4	0.0995	L	A	C	45	45	0	31.7
69	1	17645.9	0	157.726	13.5	0.4574	S	A	C	49	48	1	31.8
71	1	31475.4	0	157.726	14.4	1.874	S	A	C	37	37	0	27.45
72	1	83599.6	0	148.262	14.2	0.0863	L	A	C	54	54	0	27.95
75	1	15331	0	151.417	22.3	1.997	S	E	C	37	37	0	37.55
76	1	21098.7	0	151.417	22.1	0.1097	L	E	C	31	31	0	35
77	1	7587.2	0	157.726	23.2	1.704	S	E	C	54	54	0	38.85
78	1	74620.5	0	148.262	15	0.0939	L	A	C	49	49	0	28.75
79	1	21347.7	0	135.644	14.1	0.913	S	A	C	56	56	0	31.3
80	1	20162.5	0	135.644	23.2	1.924	S	E	C	54	54	0	35.75
81	1	19400.7	0	154.571	22.6	0.0957	L	E	C	49	49	0	36.85
82	1	40517.1	0	151.417	22.9	1.902	S	E	C	35	35	0	35.5
84	1	43820.1	0	132.49	14.6	0.105	L	A	C	54	54	0	31.4211
85	1	35020.9	0	148.262	14.5	0.0843	L	A	C	56	56	0	31.45
88	1	28017.8	0	151.417	15.7	0.0949	L	A	C	53	53	0	33.95
89	1	29360.1	0	160.88	15.3	1.949	S	A	C	47	47	0	33.9
90	1	42233.5	0	135.644	15.5	0.0974	L	A	C	46	46	0	33.3
91	1	16705.6	0	164.035	22.3	0.0641	L	E	C	53	53	0	37.75
92	1	17022.6	0	135.644	22.8	1.915	S	E	C	33	33	0	38.65
93	1	16207.3	0	160.88	22.6	1.777	S	E	C	56	56	0	38.45
94	1	43650.7	0	160.88	23.3	0.0958	L	E	C	55	55	0	36.9
95	1	10961.4	0	138.799	15.3	1.901	S	A	C	41	41	0	32.25
96	1	15124	0	170.344	20.7	1.13	S	A	C	56	56	0	36.4737
97	1	37425.7	0	164.035	22.9	1.589	S	E	C	50	50	0	36.55
98	1	15079.4	0	167.189	23.2	0.0918	L	E	C	53	53	0	37.85
100	1	36322.4	0	132.49	16.1	0.0662	L	A	C	32	32	0	32.55
102	1	88055.6	0	164.035	15.7	1.96	S	A	C	49	49	0	31.9
104	1	44541.3	0	164.035	16.8	1.959	S	A	C	52	52	0	32.75
105	1	86674.9	0	164.035	16.3	0.0926	L	A	C	51	51	0	30.95
106	1	39882.2	0	157.726	17	0.1037	L	A	C	52	52	0	32.95
107	1	30041.7	0	157.726	23.4	0.0975	L	E	C	51	51	0	32.05
108	1	52881	0	154.571	22.7	1.656	S	E	C	32	32	0	39.5
109	1	26994.8	0	164.035	23	1.832	S	E	C	51	51	0	33.35
110	1	13815.8	0	160.88	17.2	1.159	S	A	C	39	39	0	32.95
112	1	26817.6	0	157.726	23.3	0.1024	L	E	C	36	36	0	30.2
113	1	31357.5	0	151.417	24.1	0.099	L	E	C	55	55	0	31.05
114	1	30024.3	0	164.035	24.1	0.1112	L	E	C	49	49	0	34.45
115	1	30778.3	0	135.644	16.6	0.0955	L	A	C	51	51	0	33.05
117	1	37209.5	0	154.571	17	2.003	S	A	C	53	53	0	32.2
119	1	94173.3	0	154.571	17.6	1.995	S	A	C	50	50	0	28.85
120	1	98370.5	0	154.571	17.5	0.0889	L	A	C	54	54	0	27.9
121	1	30374.4	0	145.108	17.3	1.873	S	A	C	55	55	0	27.7
122	1	44556.7	0	160.88	18.2	1.907	S	A	C	49	49	0	29.3
123	1	174603	0	189.271	24	0.1226	L	E	C	49	49	0	37.9
124	1	33846.5	0	154.571	24.3	0.992	S	E	C	56	56	0	38.15
125	1	31639	0	170.344	23.4	0.1143	L	E	C	48	48	0	37.65
126	1	49723.7	0	154.571	18.3	1.839	S	A	C	51	51	0	28.05
128	1	67621	0	157.726	25.3	1.92	S	E	C	37	37	0	38.35
129	1	19119.1	0	160.88	25	1.782	S	E	C	42	42	0	38.05
130	1	10416	0	129.335	24.3	0.1015	L	E	C	42	42	0	36.85
131	1	74308.7	0	157.726	17.6	0.0885	L	A	C	54	54	0	33.85
132	1	22939.6	0	154.571	18.1	1.862	S	A	C	30	30	0	33.2
133	1	19875.6	0	141.953	18.4	1.903	S	A	C	52	52	0	33.9
134	1	22485.7	0	164.035	17.9	0.1325	L	A	C	45	45	0	33.7
135	1	18364.5	0	157.726	19	0.0898	L	A	C	50	50	0	33.15
136	1	142987	0	151.417	18	1.822	S	A	C	49	49	0	31.8
137	1	74963.9	0	148.262	18.7	0.0925	L	A	C	52	52	0	31.65
139	1	25765.6	0	141.953	24.3	0.0638	L	E	C	52	52	0	37.75
140	1	13255.6	0	148.262	24	0.0981	L	E	C	42	42	0	38.4
141	1	9522.94	0	154.571	24.2	1.007	S	E	C	53	53	0	38.2
142	1	20775.9	0	145.108	18.8	0.0982	L	A	C	52	51	1	32.25
143	1	34603.5	0	148.262	18.3	0.0928	L	A	C	52	52	0	29.6
144	1	15757.7	0	145.108	24.8	1.758	S	E	C	50	50	0	37.8
145	1	17325.9	0	141.953	25	0.1126	L	E	C	43	43	0	37.9
146	1	10652.4	0	145.108	24.4	1.92	S	E	C	39	39	0	38.95
2	2	7438.3	0	135.013	17.1	1.939	S	A	C	46	46	0
3	2	23175	0	123.026	19.8	1.802	S	E	R	54	54	0
4	2	43633.4	0	133.121	16.7	0.0811	L	A	R	43	43	0
5	2	9804.79	0	139.43	19.6	0.0836	L	E	C	44	44	0
6	2	37248.9	0	121.133	20	0.0891	L	E	R	57	57	0
7	2	101154	0	132.49	15.6	0.0856	L	A	C	47	46	1
8	2	24578	0	126.812	16.8	1.914	S	A	R	32	32	0
11	2	10790.6	0	109.146	19.6	0.1205	L	E	C	13	13	0
12	2	15772.8	0	140.061	20	0.1074	L	E	C	61	61	0
13	2	12378.6	0	123.657	19.1	2.014	S	E	C	48	48	0
14	2	15166	3113.97	134.382	17.1	1.794	S	A	R	43	43	0
16	2	14896.2	0	123.026	19.8	2.02	S	E	C	42	42	0
17	2	18808.8	2986.43	130.597	12.7	0.0763	L	E	R	50	50	0
18	2	11876.9	0	114.824	19.5	1.6	S	E	C	47	47	0
19	2	29181.7	1545.73	123.657	12.7	1.873	S	A	R	57	57	0
20	2	8319.68	10400.2	127.442	12.6	0.1256	L	A	R	48	48	0
21	2	3088.69	20184.8	122.395	12.6	0.0742	L	A	R	47	47	0
22	2	41106.9	18920	127.442	12.7	1.842	S	A	R	38	38	0
23	2	8280.66	61038.4	135.644	17.1	0.845	S	A	R	50	50	0
24	2	12976.8	25409	151.417	17.2	0.0846	L	A	R	51	51	0
25	2	31420.1	23224.3	145.108	16.8	0.655	L	A	R	46	46	0
27	2	12607.8	0	118.61	20.8	2.046	S	E	C	49	49	0
28	2	2802.91	0	129.966	20.2	0.0938	L	E	C	52	52	0
29	2	11177	0	133.752	20.3	0.0561	L	E	C	47	47	0
30	2	7644.29	0	145.108	16.2	1.582	S	A	C	52	52	0
32	2	1664.68	0	133.752	19.5	0.1066	L	E	C	33	33	0
33	2	1852.45	0	126.181	19.2	2.058	S	E	C	51	51	0
34	2	8926.09	57665.5	125.55	19.8	0.0641	L	E	R	50	50	0
35	2	59189.3	6341.17	129.966	12.8	1.853	S	A	R	41	41	0
36	2	87704.6	0	138.799	15.9	1.714	S	A	C	39	39	0
38	2	122442	285638	151.417	17.1	0.0623	L	A	R	42	42	0
40	2	18019.8	55877.5	160.88	17.2	0.75	L	A	R	48	48	0
41	2	10745.4	44991.8	138.799	17.1	0.095	L	A	R	54	54	0
43	2	10002.6	0	111.67	20.1	1.924	S	E	C	57	57	0
44	2	11847.1	9593.45	124.919	19.4	2.077	S	E	R	48	48	0
45	2	16859.6	0	123.657	19.3	0.0891	L	E	C	50	50	0
48	2	25200.4	7035.6	123.657	19	0.0934	L	E	R	50	50	0
49	2	12081.7	0	121.764	19.3	0.0757	L	E	C	29	29	0
50	2	371169	0	131.859	19.7	1.898	S	E	C	34	34	0
51	2	13435.8	12544.7	143.215	16.2	1.964	S	A	R	48	48	0
52	2	40878.2	8816.52	141.953	17.3	1.448	S	A	R	55	54	1
53	2	36128	0	134.382	13	1.889	S	A	R	47	47	0
54	2	85011.6	49122.2	141.953	16.8	0.0893	L	A	R	38	38	0
55	2	10702.6	308686	145.108	16.9	1.861	S	A	R	36	36	0
56	2	14578.9	2689.75	132.49	17.2	1.197	S	A	R	31	31	0
57	2	7356.6	0	129.335	16.3	0.0824	L	A	C	53	53	0
58	2	20281	107435	132.49	16.7	1.651	S	A	R	50	50	0
59	2	20921.6	4976.79	117.979	20	2.024	S	E	R	30	30	0
60	2	32366.7	0	119.872	20.1	2.092	S	E	C	53	53	0
61	2	30550.2	0	136.275	23	0.11	L	E	C	49	49	0
62	2	20864.1	0	123.026	19.7	1.916	S	E	C	47	47	0
64	2	42617	0	135.644	19.3	0.1075	L	E	C	51	51	0
65	2	25160.1	0	110.408	16.9	1.995	S	A	C	48	48	0
66	2	17888.4	1925.88	123.026	16.7	0.099	L	A	R	46	46	0
67	2	49864.5	0	135.644	15.6	0.0723	L	A	C	46	46	0
68	2	17064.5	118664	148.262	18.3	0.0759	L	A	R	44	44	0
69	2	12083.2	0	132.49	16.1	1.634	S	A	C	29	29	0
71	2	52316.2	14583.8	148.262	17	1.661	S	A	R	36	36	0
72	2	14694.9	154266	138.799	16.9	0.0543	L	A	R	53	53	0
75	2	33761.4	24009.3	119.241	19.2	2.054	S	E	R	36	36	0
76	2	22488.2	26503.6	122.395	19.5	0.0972	L	E	R	48	48	0
77	2	16494	0	128.704	20.5	2.142	S	E	C	45	45	0
78	2	42884.5	147193	138.799	17.5	0.0747	L	A	R	47	47	0
79	2	23938.1	0	141.953	16.1	1.665	S	A	C	57	57	0
80	2	45207.5	17950.2	108.515	19.2	2	S	E	R	53	53	0
81	2	14437.2	0	116.717	19.5	0.0973	L	E	C	51	51	0
82	2	22018.2	31.8287	126.181	19.1	1.939	S	E	C	34	34	0
84	2	20322.2	20941.9	138.799	18.4	0.0653	L	A	R	53	53	0
85	2	29504	383.959	145.108	18.4	0.0681	L	A	R	57	57	0
88	2	22825.2	33711.8	129.966	16.3	0.0955	L	A	R	52	52	0
89	2	17526.6	0	129.335	16.6	1.99	S	A	C	46	46	0
90	2	68438.9	13636.6	135.644	14.1	0.0885	L	A	R	45	45	0
91	2	23374.3	0	111.039	20	0.1233	L	E	C	42	42	0
92	2	40680	0	117.348	20.1	1.642	S	E	C	33	33	0
93	2	20788.7	0	123.026	20.1	2.101	S	E	C	55	55	0
94	2	19450.2	6268.2	123.026	19.1	0.099	L	E	R	54	54	0
95	2	24616.5	18787.5	135.644	14.2	1.852	S	A	R	36	36	0
96	2	20046.1	0	138.799	16.7	1.898	S	A	C	55	55	0
97	2	39124.8	170808	111.67	19.3	1.986	S	E	R	49	49	0
98	2	35008.6	0	127.442	19.8	0.138	L	E	C	51	51	0
100	2	21897.8	7776.81	129.335	14.4	0.0866	L	A	R	31	31	0
102	2	21060.8	135337	154.571	18.4	1.572	S	A	R	48	48	0
104	2	23300.4	0	132.49	12	1.876	S	A	C	53	53	0
105	2	86100.6	0	141.953	16	0.1	L	A	C	35	35	0
106	2	6930.57	6087.39	134.382	14.8	0.0985	L	A	R	51	51	0
107	2	40522.8	220770	116.086	19.5	0.1095	L	E	R	50	50	0
108	2	20238.9	0	128.704	19.9	1.995	S	E	C	29	29	0
109	2	22898.9	8979.73	123.657	19.8	1.91	S	E	R	50	50	0
110	2	16586	63592.2	135.644	15	1.991	S	A	R	47	47	0
112	2	22429.6	5759.92	121.764	18.9	0.0921	L	E	R	35	35	0
113	2	30041.5	66790.3	118.61	19.5	0.1075	L	E	R	54	54	0
114	2	32082.9	14584.6	126.812	19.4	0.1041	L	E	R	48	48	0
115	2	24195.1	5900.42	132.49	14.8	0.0922	L	A	R	50	50	0
117	2	32318.1	41987.3	130.597	14.9	1.913	S	A	R	52	52	0
119	2	18101.5	21405.5	145.108	17.1	1.76	S	A	R	51	51	0
120	2	29026.1	0	148.262	17	0.081	L	A	C	56	56	0
121	2	22538.6	99376.4	148.262	17.2	1.681	S	A	R	58	58	0
122	2	44648.6	12983.6	148.262	17.4	1.701	S	A	R	48	48	0
123	2	815023	0	121.764	20.4	0.1352	L	E	C	53	53	0
124	2	30264.3	0	114.824	20.7	2.248	S	E	C	47	47	0
125	2	12779	0	124.288	20.1	0.129	L	E	C	38	38	0
126	2	204137	0	154.571	17.2	1.607	S	A	C	54	54	0
128	2	135937	0	121.133	20.3	1.989	S	E	C	36	36	0
129	2	20290.3	0	123.026	19.8	1.933	S	E	C	40	40	0
130	2	20042.6	0	126.181	19.5	0.1101	L	E	C	41	41	0
131	2	17055	15619.4	126.181	15.6	0.0861	L	A	R	53	53	0
132	2	176969	113388	135.644	15.3	1.808	S	A	R	36	36	0
133	2	43315.5	15068.5	113.563	16.4	1.926	S	A	R	51	51	0
134	2	32515.4	51751.9	123.026	15.3	0.0855	L	A	R	44	44	0
135	2	21560.1	5963.17	136.275	15.5	0.0819	L	A	R	49	49	0
136	2	81388.8	680.157	135.644	18.2	1.613	S	A	R	47	47	0
137	2	30431.4	0	141.953	16.4	0.0813	L	A	C	31	31	0
139	2	21753.9	0	110.408	19.9	0.1077	L	E	C	47	47	0
140	2	15224.9	0	127.442	20	0.11	L	E	C	43	43	0
141	2	90886.6	0	127.442	20	1.195	S	E	C	49	49	0
142	2	16071.4	0	129.966	12	0.108	L	A	C	57	57	0
143	2	21619.9	151079	151.417	17.6	0.9	L	A	R	50	50	0
144	2	37788.4	0	105.361	19.5	1.553	S	E	C	46	46	0
145	2	26114	0	114.194	20.5	0.1563	L	E	C	45	45	0
146	2	18255.5	25.6542	114.194	19.1	2.048	S	E	C	34	34	0
2	3	4058.42	0	157.726	17.8	1.619	S	A	C	41	41	0
3	3	16990.8	0	135.644	20.4	1.797	S	E	R	47	47	0
4	3	185019	510249	129.335	17.5	0.0845	L	A	R	43	42	1
5	3	28556.1	0	151.417	20.5	0.0798	L	E	C	22	22	0
6	3	137602	1.86206e+07	132.49	21.3	0.0866	L	E	R	23	23	0
7	3	51230.5	12.7797	129.335	15.1	0.077	L	A	C	44	44	0
8	3	718582	9.62222e+06	129.335	17.6	1.713	S	A	R	28	22	6
11	3	1878.26	0	119.872	20.7	0.1115	L	E	C	3	3	0
12	3	37393.1	0	148.262	21	0.097	L	E	C	41	41	0
13	3	31446.3	0	138.799	20.5	1.737	S	E	C	44	44	0
14	3	347694	4.00832e+06	145.108	18.1	1.7	S	A	R	42	40	2
16	3	8576.16	0	138.799	20.5	1.798	S	E	C	9	9	0
17	3	2.90807e+06	1.32653e+07	154.571	15.6	0.1008	L	E	R	49	39	10
18	3	19615.3	65.3928	145.108	20.3	1.78	S	E	C	16	16	0
19	3	256981	2.18821e+06	135.644	15.1	1.781	S	A	R	36	33	3
20	3	861532	1.2049e+07	145.108	15.9	0.0775	L	A	R	41	30	11
21	3	939938	5.70122e+06	148.262	16.1	0.0617	L	A	R	40	25	15
22	3	597017	1.18272e+07	145.108	16.2	1.714	S	A	R	31	25	6
23	3	213032	2.08925e+07	132.49	15.7	1.741	S	A	R	36	22	14
24	3	1.0864e+06	1.20499e+07	138.799	15.7	0.0747	L	A	R	41	28	13
25	3	1.1815e+06	4.01379e+06	129.335	19.8	0.0673	L	A	R	43	43	0
27	3	47561	11.0013	138.799	21.5	1.848	S	E	C	29	29	0
28	3	5806.93	0	145.108	21.9	0.0713	L	E	C	18	18	0
29	3	10945.9	0	157.726	21.9	0.0721	L	E	C	20	20	0
30	3	12909.4	70.9629	129.335	15.2	1.761	S	A	C	51	51	0
32	3	362012	68.6992	145.108	20.7	0.1042	L	E	C	21	19	2
33	3	10659.2	0	138.799	19.9	1.861	S	E	C	37	37	0
34	3	1.25588e+06	1.94079e+07	141.953	20.7	0.649	L	E	R	31	28	3
35	3	611251	1.20901e+07	141.953	15.9	1.328	S	A	R	37	36	1
36	3	56308.9	110.368	138.799	14.9	1.786	S	A	C	37	37	0
38	3	1.70738e+06	3.48334e+06	141.953	15.7	0.0658	L	A	R	39	34	5
40	3	1.03085e+06	2.71593e+06	138.799	15.5	0.0752	L	A	R	46	42	4
41	3	1.26248e+06	1.21012e+07	126.181	15.4	0.0784	L	A	R	47	30	17
43	3	439528	228.186	119.872	21.3	1.847	S	E	C	22	21	1
44	3	83278.6	1.69197e+06	141.953	19	1.812	S	E	R	27	19	8
45	3	20520.8	218.099	132.49	21.6	0.0886	L	E	C	15	15	0
48	3	809969	3.15781e+06	141.953	17.6	0.087	L	A	R	39	37	2
49	3	9186.52	23.6623	135.644	20.9	0.1029	L	E	C	13	13	0
50	3	1889.33	230.41	145.108	21.2	1.806	S	E	C	16	16	0
51	3	679798	7.70139e+06	164.035	17.3	1.811	S	A	R	42	36	6
52	3	1.8856e+06	9.81493e+06	129.335	15.5	1.642	S	A	R	52	52	0
53	3	25200.7	128.701	138.799	16.4	1.671	S	A	R	45	45	0
54	3	35287.1	245790	132.49	19.7	0.797	L	A	R	36	35	1
55	3	247045	5.25942e+06	126.181	19.7	1.924	S	A	R	31	22	9
56	3	316737	7.7529e+06	123.026	15.5	1.766	S	A	R	24	17	7
57	3	18251	58.1551	135.644	15.1	0.0869	L	A	C	53	53	0
58	3	900953	1.05479e+07	126.181	19.9	1.685	S	A	R	47	45	2
59	3	1655.66	732512	126.181	20.3	1.893	S	E	R	14	13	1
60	3	5747.57	63.6099	135.644	22.1	1.899	S	E	C	23	23	0
61	3	9257.98	0	148.262	24.5	0.1153	L	E	C	12	12	0
62	3	8411.25	0	129.335	21.4	1.775	S	E	C	13	13	0
64	3	19531.5	87.8021	138.799	20.3	0.0885	L	E	C	50	50	0
65	3	112919	0	126.181	21.3	1.804	S	E	C	35	35	0
66	3	1.39954e+06	4.26166e+06	132.49	21.3	0.0923	L	E	R	35	35	0
67	3	41301.7	0	138.799	15.1	0.0746	L	A	C	44	44	0
68	3	417018	6.94937e+06	132.49	15.7	0.0826	L	A	R	29	15	14
69	3	24280.2	259.168	135.644	15	1.743	S	A	C	29	29	0
71	3	764790	1.05025e+07	138.799	19.8	1.74	S	A	R	30	25	5
72	3	2.75674e+06	2.67761e+07	129.335	19.9	0.0768	L	A	R	50	41	9
75	3	54812.8	3.85954e+06	123.026	20.3	1.892	S	E	R	7	6	1
76	3	206278	2.19062e+06	129.335	20.8	0.092	L	E	R	17	9	5
77	3	3574.26	90.7692	135.644	24.3	1.979	S	E	C	12	12	0
78	3	90319	596562	135.644	20.7	0.0771	L	A	R	44	43	1
79	3	14528.1	244.634	135.644	15.2	1.749	S	A	C	57	57	0
80	3	99710.4	1.74818e+06	123.026	20.4	1.79	S	E	R	35	29	6
81	3	13739.8	121.786	129.335	20.2	0.0882	L	E	C	38	38	0
82	3	16008.1	0	148.262	20.3	1.817	S	E	C	26	26	0
84	3	1.34879e+06	4.96313e+07	132.49	15.9	0.0837	L	A	R	44	36	8
85	3	15641.6	29085.2	123.026	15.7	0.0718	L	A	R	57	57	0
88	3	1.18356e+06	3.06487e+06	145.108	17.7	0.907	L	A	R	48	39	9
89	3	11875.7	0	145.108	17.5	1.757	S	A	C	44	44	0
90	3	2.15182e+06	1.94918e+07	145.108	18	0.0823	L	A	R	42	35	7
91	3	12608.8	178.098	126.181	21.8	0.1005	L	E	C	22	22	0
92	3	3258.21	114.059	129.335	22.4	1.817	S	E	C	5	5	0
93	3	7547.97	218.714	126.181	22.3	1.91	S	E	C	16	16	0
94	3	228901	2.30015e+06	135.644	20.6	0.0893	L	E	R	23	20	3
95	3	190006	8.34346e+06	141.953	17.6	1.171	S	A	R	30	18	12
96	3	29378.2	96.0133	138.799	29	1.638	S	E	C	23	18	5
97	3	92444.4	1.44726e+06	129.335	20.8	1.815	S	E	R	34	29	5
98	3	28972	12.1806	138.799	22.4	0.124	L	E	C	18	18	0
100	3	1.24809e+06	7.60022e+06	141.953	18.7	0.0385	L	A	R	28	23	5
102	3	506449	7.113e+06	148.262	15.8	1.829	S	A	R	40	29	11
104	3	12170.8	0	135.644	15.1	1.741	S	A	C	53	53	0
105	3	141648	0	138.799	15	0.0865	L	A	C	33	33	0
106	3	1.07912e+06	6.79131e+06	138.799	18.8	0.0891	L	A	R	44	38	6
107	3	192363	1.19431e+07	123.026	20.8	0.1049	L	E	R	26	22	4
108	3	4754.73	0	138.799	22.2	1.8014	S	E	C	8	8	0
109	3	1.42625e+06	8.48704e+06	135.644	21	1.693	S	E	R	34	27	7
110	3	1.21644e+06	7.64852e+06	148.262	19.3	1.417	S	A	R	40	35	5
112	3	66683.9	1.31537e+06	135.644	20.5	0.1051	L	E	R	28	28	0
113	3	119482	880966	126.181	21.2	0.0995	L	E	R	18	11	7
114	3	141729	1.17787e+06	135.644	21.2	0.0959	L	E	R	29	26	3
115	3	5.40313e+06	2.37893e+07	138.799	18.3	0.0878	L	A	R	45	37	8
117	3	935512	5.2704e+06	151.417	19	1.344	S	A	R	40	33	7
119	3	1.11745e+06	1.44262e+07	135.644	20	1.863	S	A	R	49	33	16
120	3	2103.34	0	138.799	19.7	0.0841	L	A	C	56	56	0
121	3	1.18073e+06	5.83582e+06	138.799	20.2	1.74	S	A	R	58	56	2
122	3	795704	1.21791e+07	141.953	20.6	1.7	S	A	R	37	24	13
123	3	22908.1	0	123.026	20.1	0.1065	L	A	C	23	23	0
124	3	12719	0	129.335	23	2.045	S	E	C	23	23	0
125	3	11527	0	132.49	22	0.1104	L	E	C	29	29	0
126	3	212677	0	138.799	20	1.719	S	A	C	53	53	0
128	3	3123.61	0	129.335	23.1	1.774	S	E	C	1	1	0
129	3	24315.9	0	132.49	23.6	1.736	S	E	C	12	12	0
130	3	14048.6	0	129.335	20.4	0.0842	L	E	C	27	27	0
131	3	1.16193e+06	4.27689e+06	145.108	18.7	0.069	L	A	R	49	46	3
132	3	925540	6.96154e+06	148.262	19.5	1.607	S	A	R	32	29	4
133	3	1.54509e+06	4.65279e+06	123.026	18	1.705	S	A	R	46	33	13
134	3	317010	3.08673e+06	141.953	19.8	0.0838	L	A	R	30	20	10
135	3	2.32702e+06	9.96921e+06	151.417	19.2	0.0707	L	A	R	46	33	13
136	3	31832.7	69118.5	123.026	15.6	1.675	S	A	R	45	42	3
137	3	31223.7	0	135.644	15.3	0.0829	L	A	C	29	29	0
139	3	15069.1	0	113.563	22.7	0.1049	L	E	C	16	16	0
140	3	7618.92	0	135.644	23.1	0.0949	L	E	C	10	10	0
141	3	5064.45	0	132.49	23.5	1.779	S	E	C	11	11	0
142	3	11770.5	0	138.799	15.1	0.1025	L	A	C	57	57	0
143	3	36850.5	88732.7	141.953	20.4	0.0868	L	A	R	45	45	0
144	3	18985.6	0	113.563	23.3	1.851	S	E	C	7	7	0
145	3	20661.4	0	123.026	23	0.122	L	E	C	26	26	0
146	3	3627.17	0	129.335	22.7	1.591	S	E	C	3	3	0
